# Supplementary material for: Dynamics of Anti-SARS-CoV-2 IgA and IgG Responses and Their Protective Effect against Fatal Disease after Booster COVID-19 Vaccination
Source: Vaccines (Basel). 2023 Dec 21;12(1):12. doi: 10.3390/vaccines12010012 (PMC10819547; doi:10.3390/vaccines12010012)
Supplement: Supplementary file 1 [file vaccines-12-00012-s001.zip]

Archive with 9 entries (9 files):
- Supplementary Table S1_29-11-23.pdf
- Supplementary Table S2_29-11-23.pdf
- Supplementary Table S3_29-11-23.pdf
- Supplementary Table S4_29-11-23.pdf
- Supplementary Table S5_29-11-23.pdf
- Supplementary Table S6_29-11-23.pdf
- Supplementary Table S7_29-11-23.pdf
- Supplementary Table S8_29-11-23.pdf
- Supplementary Table S9_29-11-23.pdf
